# Supplementary material for: Age differences in selected measures of physical fitness in young handball players
Source: PLoS One. 2020 Nov 12;15(11):e0242385. doi: 10.1371/journal.pone.0242385 (PMC7660491; doi:10.1371/journal.pone.0242385)
Supplement: S1 Data — (XLS) [file pone.0242385.s001.xls]

## Sheet: Hoja1
Sex (M=1/F=2)	Year	Age	± Age at PHV	PHV	Height (cm)	Weight (kg)	505-Dom	505_ND	10m (s)	20m (s)	CMJ (cm)	3-leg hop Dom (cm)	3-leg hop ND (cm)
1	2004	13.8645	13.4038	0.460668	173.5	67.2	2.856	2.862	1.814	3.326	26.9	5	4.6
1	2004	13.5578	14.818	-1.26021	151.8	39.3	3.189	3.06	2.034	3.757	17.3	4	4.8
1	2004	13.2594	13.3944	-0.134966	169	65.4	2.823	2.818	1.813	3.176	24.7	5.86	5.62
1	2005	12.2574	13.3756	-1.11828	168.5	52	3.173	2.958	2.014	3.654	21.7	4.2	4.2
1	2004	13.8152	13.8411	-0.0259259	172.5	50.5	2.821	2.855	1.838	3.262	23.1	4.8	4.65
1	2004	13.462	13.5571	-0.0950839	173.6	61.8	3.067	2.981	1.982	3.454	24.3	5	4.65
1	2004	13.692	14.5257	-0.833693	165	51.5	2.87	2.693	1.894	3.287	30.7	5.4	5.6
1	2005	12.7584	13.9905	-1.23208	154.2	43	3.097	3.168	1.992	3.546	29.7	4.02	4.37
1	2005	12.6626	13.3337	-0.671147	167.2	53	3.003	2.825	1.824	3.224	31.6	5	5.33
1	2004	12.9747	14.2228	-1.24811	160	48.4	3.007	3.103	2.035	3.798	21.9	4.23	3.65
1	2004	13.4018	14.5743	-1.17256	153.5	44.7	2.976	3.051	1.966	3.597	21.6	4	3.6
1	2005	12.1068	13.4906	-1.38378	163.4	45.5	2.892	2.986	1.825	3.323	23.7	4.55	4.7
1	2005	12.2793	12.9897	-0.710408	169.5	69.4	3.369	3.489	2.272	4.064	13.6	3.43	3.56
1	2004	13.64	13.6951	-0.0551343	168	62.1	3.193	3.274	1.945	3.461	20.4	4.85	4.65
1	2004	13.807	13.0616	0.745345	179	79	3.129	3.288	1.946	3.5	26.6	4.5	4.6
1	2004	13.7577	15.0638	-1.30607	154.4	38.9	2.838	2.797	1.797	3.192	29.9	4.9	4.58
1	2005	12.0821	14.1464	-2.06425	152.7	41.4	3.003	3.124	2.002	3.632	23.4	3.58	3.92
1	2005	12.6078	13.4819	-0.874109	164.6	56.2	3.245	3.292	2.103	3.919	20.1	4.06	3.75
1	2004	13.6591	14.4989	-0.839792	158.6	65.5	3.575	3.362	2.26	3.971	18.3	3.94	3.55
1	2004	13.6728	14.5024	-0.829557	153.5	47.7	3.392	3.247	2.112	3.826	22.9	3.8	3.6
1	2004	13.8261	13.9324	-0.106236	171	62.1	3.001	3.052	1.845	3.412	28.6	4.72	4.43
1	2004	12.9227	14.8312	-1.90857	149.8	36.6	3.234	2.993	2.037	3.732	15.9	4.1	4.68
1	2004	13.1554	13.7482	-0.592808	162	42.5	2.858	2.924	1.941	3.479	27.6	4.72	4.67
1	2004	13.3771	15.6817	-2.30456	143	29.6	2.945	3.085	1.989	3.606	23.7	4.35	4.35
1	2004	13.2101	13.2102	-2.28945e-05	177.3	69.6	3.056	2.91	1.959	3.392	23.8	5.05	5
1	2004	13.1307	14.4368	-1.30611	163.9	47.2	2.882	2.942	1.939	3.443	26.9	5.23	5.25
1	2004	13.9028	15.4243	-1.52146	163	59.3	3.381	3.203	2.117	2.841	17.8	4.75	4.54
1	2005	11.9808	13.6504	-1.66961	159.6	42.3	3.06	3.14	2.021	3.639	24.2	4.33	5.2
1	2005	12.4326	13.8476	-1.41503	156.3	51.5	3.171	3.224	2.057	3.671	21.5	3.5	3.83
1	2005	12.104	14.2715	-2.16742	155.2	43.7	3.265	3.3319	2.12	3.875	17.1	3.83	3.77
1	2004	13.7632	14.1043	-0.341093	163.9	51.6	3.014	2.993	2.005	3.571	29.9	4.92	5.46
1	2004	13.5825	13.5803	0.00218946	172.3	58.1	2.831	2.784	1.911	3.301	36.7	5.45	5.6
1	2005	12.5749	15.0162	-2.44126	153.5	40.6	3.042	3.151	1.94	3.462	24	4.58	4.57
1	2005	12.4572	13.9888	-1.53162	157.3	69.9	3.268	3.283	1.931	3.535	27.4	3.78	3.08
1	2005	12.909	13.6372	-0.728196	164	66.1	3.263	3.321	2.078	3.699	22	4.15	3.44
1	2005	12.9747	13.2721	-0.2974	171	59.6	2.823	2.998	2.049	3.516	24.7	3.94	4.08
1	2004	13.7823	14.2177	-0.435397	160.5	70.5	3.264	3.488	2.084	4.316	15.8	3.18	2.93
1	2005	13.1636	12.6529	0.510716	170.5	78.5	3.204	3.124	1.951	3.516	22	3.32	3.99
1	2004	14.1355	14.095	0.0404938	168	56.6	2.986	3.053	1.878	3.411	26.4	4.33	4.28
1	2004	13.7714	15.0968	-1.32542	152.5	47.9	3.166	3.192	1.983	3.644	22.8	3.85	3.95
1	2004	14.0835	14.665	-0.581508	160	48.6	3.052	2.943	1.792	3.461	28.8	5.07	4.68
1	2005	13.0185	14.0176	-0.999143	164.5	51.7	3.303	3.132	2.074	3.679	20.6	3.75	4.15
1	2005	12.9856	13.8191	-0.833432	166.5	54.8	3.116	3.116	1.994	3.47	26.6	4.95	4.95
1	2005	12.8186	13.6625	-0.843881	158	72.4	3.36	3.679	2.349	4.092	16.8	3.59	2.85
1	2005	12.9938	13.7575	-0.763636	163	52.3	3.089	3.142	1.997	3.621	24.6	4.5	3.8
1	2005	12.7365	13.9405	-1.20397	160.5	54.8	3.243	2.903	1.879	3.664	25.6	4.3	4.5
1	2005	12.2327	13.4786	-1.24585	158	56.9	3.378	3.485	2.174	4.004	18.2	3.4	3.03
1	2004	13.306	14.416	-1.11004	154	61.8	3.236	3.318	2.079	3.862	19.4	3.45	3.2
1	2005	12.6379	14.2112	-1.57329	155	40.4	3.244	3.316	2.058	3.638	19.7	3.73	3.79
1	2004	14.8145	14.8609	-0.046352	165.5	54.8	3.077	3.084	1.93	3.4	26.7	4.95	4.8
1	2005	13.2074	13.7594	-0.552025	173.5	52.8	3.189	3.29	2.14	3.71	27.8	4.7	4.65
1	2006	12.627	13.666	-1.039	162	48.4	3.058	3.212	1.94	3.46	23.2	4.6	4.5
1	2005	13.3799	14.0603	-0.680403	165	61.3	2.96	3.14	2.08	3.59	26.9	3.9	4.25
1	2005	13.2183	14.5583	-1.34	154.5	41.1	2.929	2.932	1.9	3.38	27.2	4.8	4.85
1	2005	13.6372	14.0924	-0.455141	168	52.9	2.895	2.92	1.86	3.36	24.4	4.3	4.5
1	2005	13.6181	13.8344	-0.216324	173	61.7	2.945	2.91	1.88	3.25	26.4	5.3	5
1	2005	13.6126	13.5515	0.0610924	173.6	59.1	2.973	2.99	1.75	3.04	35.1	5.7	6
1	2005	13.4757	14.1967	-0.721016	167	49.5	2.978	2.982	1.89	3.33	26.5	4.4	5.05
1	2005	13.7084	14.2798	-0.571373	161.5	48.7	2.897	2.898	1.76	3.18	32.1	4	5.1
1	2005	13.6619	14.2861	-0.624215	167	52.8	3.151	3.043	1.95	3.25	25.5	4.4	4.7
1	2006	12.6598	14.0283	-1.36844	158.5	62.7	2.896	3.03	2.06	3.62	22.4	3.95	4
1	2005	13.5524	13.8683	-0.315971	167	67.7	2.994	3.011	1.9	3.35	22.1	5.15	4.85
1	2005	13.629	14.1534	-0.524341	168.5	55	3.062	3.128	1.75	3.16	28.5	5.15	5.45
1	2005	13.2293	12.6243	0.605016	177.2	78.8	3.286	3.307	2.22	3.88	18	3.6	3.45
1	2005	13.807	13.041	0.765952	172	82.6	2.94	2.932	1.84	3.23	27.9	4.95	4.9
1	2005	13.3005	13.7403	-0.439771	165	61.9	3.33	3.396	2.12	3.92	19	3.7	3.8
1	2006	12.3094	14.1761	-1.86675	154	37.3	3.103	3.111	1.81	3.45	23.8	4.45	4.1
1	2006	12.0767	13.9968	-1.92012	161.7	48.2	4.966	4.325	1.9	3.69	16.9	3.2	3.5
1	2005	13.2813	14.8261	-1.54475	158	42.8	3.055	3.065	1.99	3.59	23.6	4	4.6
1	2005	13.6427	14.5192	-0.87653	152.6	56.3	3.362	3.183	2.13	3.85	20.1	4.2	4.4
1	2005	13.0322	14.2489	-1.21676	160.6	50.3	2.922	3.016	2.16	3.74	27.3	4.3	4.65
1	2005	13.2977	14.6931	-1.39538	151.9	40.9	3.231	3.052	1.95	3.57	26.3	4.2	4.4
1	2005	13.1006	13.4665	-0.365878	172	67.8	3.07	3.117	1.85	3.31	28.1	4.3	4.65
1	2006	12.2218	13.2604	-1.03866	166.3	65.3	3.778	3.499	1.77	3.43	18.1	4.3	4.35
1	2006	12.8816	14.8938	-2.01217	149.4	36.8	3.271	3.234	1.7	3.28	26.7	3.7	4.2
1	2006	12.0301	14.0935	-2.06343	153	42.6	3.344	3.321	1.88	3.55	20.6	4.71	4.46
1	2006	12.5394	13.7657	-1.22631	166.8	69.2	3.578	3.383	1.97	3.71	18.4	3.9	3.9
1	2006	12.5585	14.0417	-1.48315	162.3	58.3	3.475	3.516	2.04	3.78	15.3	3.77	3.8
1	2006	12.7611	13.6835	-0.922328	167	62	3.151	3.524	1.9	3.54	21	3.3	4
1	2006	12.8214	14.2454	-1.42409	161	51.1	3.246	3.164	1.87	3.45	31.3	4.4	4.7
1	2006	12.6653	14.5321	-1.86679	157	57.6	3.323	3.255	1.73	3.34	23.3	3.51	4.13
1	2006	12.2218	13.6275	-1.40568	156.5	50.7	3.385	3.421	2	3.67	18.7	4.5	4.39
1	2006	12.1396	13.4724	-1.33277	163.3	70.2	3.458	3.565	2.06	4.02	20	3.47	3.29
1	2006	12.4408	13.5961	-1.15534	159.2	71.3	3.735	3.741	2.12	3.99	15.3	3.28	3.26
1	2006	12.6105	14.5608	-1.95024	153.6	41.2	3.461	3.321	1.75	3.32	33.9	4.78	5
1	2006	12.5175	14.1274	-1.60995	151.8	50.5	3.351	3.25	1.82	3.45	19.5	4.2	4.4
1	2005	13.4839	14.212	-0.728091	159.5	71.3	3.736	3.321	2.14	4.03	18.7	3.3	3.25
1	2006	12.3121	14.9242	-2.61209	145.1	33.2	3.128	3.305	1.85	3.47	33	5.15	4.83
1	2003	15.5893	13.4832	2.10609	178	75.9	3.026	2.989	1.77	2.99	40.3	5.5	5.8
1	2003	14.9651	13.8946	1.0705	178.1	68.8	2.927	2.765	1.76	3.01	39	6.6	6
1	2003	15.9042	14.4763	1.42787	176.4	67.8	2.456	2.657	1.65	2.89	43.1	7.1	7.2
1	2003	15.5346	14.7754	0.759119	173.5	62.1	2.791	2.891	1.78	3.09	32.3	6.5	6.35
1	2003	14.9897	13.2389	1.75084	191.2	71.9	3.113	3.129	1.68	3	32	6.9	6
1	2003	15.206	14.0128	1.19319	179.4	59.8	2.966	2.96	1.79	3.19	31	5.7	5.6
1	2003	15.0089	14.5357	0.473198	171.3	70.7	3.059	3.185	1.69	3.1	34.2	6.4	6.4
1	2003	15.6194	15.1549	0.464561	168.4	74.1	3.7	3.074	1.67	2.99	30.5	5.1	5.35
1	2003	15.258	13.7287	1.52934	178.6	68.9	2.706	2.76	1.68	2.92	33.5	5.6	5.35
1	2003	15.4552	14.1354	1.31972	179.7	62.4	2.891	2.939	1.75	3.04	41.1	6.35	6.4
1	2003	15.5428	14.6696	0.873145	164.1	55.3	2.994	2.952	1.7	2.96	42	6.9	6.65
1	2003	15.7892	14.8792	0.909975	173	84.7	2.993	2.989	1.77	3.08	29.6	5.85	6
1	2003	15.1294	14.0464	1.083	173.5	82.8	3.015	2.946	1.82	3.23	28.1	5	5.5
1	2004	14.4476	14.2905	0.157167	161.6	55.4	3.297	3.234	1.86	3.38	20.5	4.77	4.56
1	2004	14.8227	14.8839	-0.0611377	165.6	54	2.932	2.918	1.78	3.17	33.4	5.82	5.59
1	2003	15.5619	14.0075	1.55447	177.5	79.2	3.008	2.893	1.8	3.14	28.5	5.61	5.87
1	2004	14.9103	13.6121	1.29826	179.6	81.6	2.97	3.006	1.79	3.13	31	6	5.74
1	2004	14.3053	14.6418	-0.336557	168.7	71.1	3.045	2.959	1.77	3.11	32.5	5.33	6.48
1	2004	13.9685	14.7969	-0.828357	159.5	43.4	3.008	3.11	1.89	3.33	24.9	4.77	5.22
1	2004	14.8611	14.0063	0.854705	178.3	58.1	2.802	2.76	1.69	3.04	35	5.77	6.21
1	2004	14.7379	15.1719	-0.434037	172	60.4	2.885	2.943	1.68	3.06	42	6.48	6.8
1	2004	14.6283	13.742	0.886354	174.6	63.3	3.207	3.077	1.66	2.9	37.8	6.72	6.31
1	2004	14.6393	14.6345	0.00478066	166	53.5	3.021	3.036	1.67	2.91	47.4	7.43	7.13
1	2004	14.8583	14.356	0.502316	172	64.9	3.1	2.806	1.69	3.01	32.8	5.79	5.84
1	2004	14.256	13.3055	0.950454	180.1	73.2	2.813	2.766	1.68	3.01	28.8	5.76	5.99
1	2004	14.8036	15.451	-0.647442	159.3	43.1	2.933	2.845	1.82	3.16	37	5.98	5.78
1	2004	14.8747	15.4155	-0.540796	169.5	58.4	3.999	3.198	1.76	3.14	34.3	5.82	5.81
1	2004	14.809	14.1054	0.703655	170.3	56.3	3.147	2.851	1.71	3.12	36.2	6.08	5.62
1	2004	14.1985	14.2623	-0.0637654	170.2	48.5	2.891	3.004	1.76	3.22	35.5	5.25	5.47
1	2004	14.8528	14.4499	0.402964	179	72.6	3.209	2.987	1.77	3.19	32.3	5.47	5.82
1	2004	14.9487	14.5775	0.371123	171.5	60.7	3.325	3.048	1.94	3.55	30.4	5.43	5.31
119
